# Supplementary material for: Asian Pigeonwing Plants (Clitoria ternatea) Synergized Mesenchymal Stem Cells by Modulating the Inflammatory Response in Rats with Cisplatin-Induced Acute Kidney Injury
Source: Pharmaceuticals (Basel). 2022 Nov 13;15(11):1396. doi: 10.3390/ph15111396 (PMC9695921; doi:10.3390/ph15111396)
Supplement: Supplementary file 1 [file pharmaceuticals-15-01396-s001.zip]

Archive with 1 entries (1 files):
- pharmaceuticals-1958512-supplementary.pdf
